# Supplementary material for: Spectrally Stable Blue Light-Emitting Diodes Based on All-Inorganic Halide Perovskite Films
Source: Nanomaterials (Basel). 2022 Aug 24;12(17):2906. doi: 10.3390/nano12172906 (PMC9457983; doi:10.3390/nano12172906)
Supplement: Supplementary file 1 [file nanomaterials-12-02906-s001.zip]

Archive with 1 entries (1 files):
- nanomaterials-1816832-supplementary.pdf
